# Supplementary material for: Mothers Who Accompany a Child to Their Death: Starting Again Without Ever Forgetting
Source: Nurs Rep. 2025 Jan 9;15(1):15. doi: 10.3390/nursrep15010015 (PMC11767767; doi:10.3390/nursrep15010015)
Supplement: Supplementary file 1 [file nursrep-15-00015-s001.zip]

Archive with 1 entries (1 files):
- nursrep-3354994-supplementary.pdf
